# Supplementary material for: DNA methylation changes in Down syndrome derived neural iPSCs uncover co-dysregulation of ZNF and HOX3 families of transcription factors
Source: Clin Epigenetics. 2020 Jan 8;12:9. doi: 10.1186/s13148-019-0803-1 (PMC6950999; doi:10.1186/s13148-019-0803-1)
Supplement: Supplementary file 3 — Additional file 3. List of all 500 DMPs called in T21 neural lines. [file 13148_2019_803_MOESM3_ESM.xlsx]

## Sheet: Additional File 3
Additional File 3. List of all 500 DMPs called in T21 neural lines. Columns denote ID (Illumina) for each DMP, chromosomal position, relation to CGIs, methylation differences and position relative annotated genes. Names and positions of genes are retrieved from UCSC hg19 assembly (NA: Not available).
IlmnID	Chromosome	Position	CGI Name	Relation to CGI	MethDiff	qval	Gene Name	Gene Accession	Relative position with respect to CGI or gene structure
cg12045430	1	29407	chr1:28735-29810	Island	-0.43	9.16e-05	WASH5P	NR_024540	TSS200
cg00381604	1	29435	chr1:28735-29810	Island	-0.21	0.00138817	WASH5P	NR_024540	TSS200
cg05952379	1	3103048	chr1:3102540-3103352	Island	-0.43	0.0264177	PRDM16;PRDM16	NM_022114;NM_199454	Body;Body
cg13781678	1	3103106	chr1:3102540-3103352	Island	-0.51	0.0121184	PRDM16;PRDM16	NM_022114;NM_199454	Body;Body
cg12475902	1	6764205	chr1:6761295-6762131	S_Shelf	0.28	0.036487	NA	NA	NA
cg00020474	1	8214963	NA	NA	-0.22	0.00202021	NA	NA	NA
cg01318461	1	12566060	NA	NA	0.24	0.0424944	SNORA59A;VPS13D;SNORA59B;VPS13D	NR_003025;NM_015378;NR_003022;NM_018156	TSS1500;Body;TSS1500;Body
cg07592775	1	19210017	chr1:19209626-19209914	S_Shore	-0.7	0.00185974	ALDH4A1;ALDH4A1;ALDH4A1	NM_170726;NM_001161504;NM_003748	Body;Body;Body
cg13422830	1	19985666	NA	NA	-0.42	0.00778983	NA	NA	NA
cg06794253	1	22668658	chr1:22668638-22668862	Island	-0.64	0.033024	NA	NA	NA
cg06961873	1	25825780	NA	NA	0.38	0.000278037	TMEM57	NM_018202	3'UTR
cg25150572	1	28763330	NA	NA	-0.54	0.0137619	PHACTR4;PHACTR4	NM_023923;NM_001048183	TSS1500;Body
cg20696674	1	28826586	NA	NA	-0.49	0.0187691	PHACTR4;PHACTR4	NM_023923;NM_001048183	3'UTR;3'UTR
cg22802014	1	31732891	NA	NA	-0.35	0.00773973	SNRNP40	NM_004814	3'UTR
cg00525833	1	31983220	NA	NA	-0.21	0.0155426	LOC284551	NR_027085	TSS1500
cg22681945	1	37732046	NA	NA	-0.52	0.00656677	NA	NA	NA
cg18150908	1	39249425	NA	NA	0.55	0.0330226	NA	NA	NA
cg26113488	1	39249433	NA	NA	0.5	0.00837151	NA	NA	NA
cg14667685	1	39249604	NA	NA	0.68	0.0270494	NA	NA	NA
cg20673830	1	42843232	chr1:42845978-42846988	N_Shelf	0.28	0.0485122	NA	NA	NA
cg06761912	1	43389028	chr1:43389835-43390551	N_Shore	-0.26	0.0223006	NA	NA	NA
cg01059116	1	54163070	NA	NA	0.74	0.0212045	GLIS1	NM_147193	5'UTR
cg00045070	1	55504649	chr1:55505060-55506015	N_Shore	0.56	0.00011149	PCSK9	NM_174936	TSS1500
cg20457732	1	71172486	NA	NA	0.28	0.0471662	NA	NA	NA
cg01081438	1	92417998	chr1:92414718-92414986	S_Shelf	-0.46	9.16e-05	BRDT;BRDT	NM_207189;NM_001726	5'UTR;5'UTR
cg01821635	1	101089253	NA	NA	0.86	9.72e-11	NA	NA	NA
cg24534774	1	101106533	NA	NA	0.88	1.48e-09	NA	NA	NA
cg16377948	1	113221657	chr1:113217475-113218097	S_Shelf	0.53	0.0187691	MOV10;MOV10	NM_020963;NM_001130079	Body;Body
cg01728667	1	145439281	NA	NA	-0.18	0.0255592	TXNIP	NM_006472	Body
cg10124710	1	146544267	chr1:146543987-146544439	Island	0.36	0.0173093	NA	NA	NA
cg08860596	1	149717620	chr1:149718542-149718918	N_Shore	-0.19	0.00413429	NA	NA	NA
cg06942637	1	153633895	chr1:153631065-153631369	S_Shelf	-0.44	0.041985	SNAPIN	NM_012437	3'UTR
cg16585911	1	155830264	chr1:155830195-155830489	Island	0.44	0.0164764	SYT11	NM_152280	Body
cg24712249	1	155830294	chr1:155830195-155830489	Island	0.45	0.0162051	SYT11	NM_152280	Body
cg11961255	1	155830477	chr1:155830195-155830489	Island	0.36	0.00138817	SYT11	NM_152280	Body
cg06714088	1	167093800	chr1:167090575-167091010	S_Shelf	-0.37	0.0255592	DUSP27	NM_001080426	Body
cg10818676	1	167098094	NA	NA	0.41	0.000797517	DUSP27	NM_001080426	3'UTR
cg04735660	1	176999916	NA	NA	0.3	0.0117914	MIR488;ASTN1;ASTN1	NR_030163;NM_207108;NM_004319	TSS1500;Body;Body
cg09766355	1	182760858	chr1:182758395-182759097	S_Shore	-0.25	0.00530913	NPL	NM_030769	TSS1500
cg20060160	1	183298149	NA	NA	-0.58	0.000815654	NMNAT2	NM_015039	Body
cg13232075	1	204556835	NA	NA	-0.52	2.08e-05	NA	NA	NA
cg26035071	1	209982407	chr1:209979316-209979666	S_Shelf	-0.34	0.00498115	NA	NA	NA
cg02582848	1	224075899	NA	NA	-0.54	0.0334095	NA	NA	NA
cg24104241	1	229567626	chr1:229567206-229570684	Island	-0.34	0.00129945	ACTA1	NM_001100	Body
cg04568492	1	229568252	chr1:229567206-229570684	Island	-0.55	0.00232169	ACTA1	NM_001100	Body
cg26303777	1	230311676	NA	NA	-0.34	5.1e-05	GALNT2	NM_004481	Body
cg08551408	2	2732624	NA	NA	0.62	0.0245588	NA	NA	NA
cg10724632	2	3675155	NA	NA	0.81	4.8e-05	COLEC11;COLEC11	NM_024027;NM_199235	Body;Body
cg15730644	2	3680222	chr2:3683029-3683290	N_Shelf	-0.37	0.00156635	COLEC11;COLEC11	NM_024027;NM_199235	Body;Body
cg17056069	2	9409242	NA	NA	-0.37	0.000839342	ASAP2;ASAP2	NM_001135191;NM_003887	Body;Body
cg25036284	2	26402008	chr2:26401695-26402099	Island	0.27	0.0469787	FAM59B	NM_001168241	Body
cg25949338	2	26407567	chr2:26407422-26408253	Island	0.27	0.0489048	FAM59B	NM_001168241	Body
cg22893791	2	26407628	chr2:26407422-26408253	Island	0.3	0.00489929	FAM59B	NM_001168241	Body
cg10927841	2	26407743	chr2:26407422-26408253	Island	0.52	0.0392366	FAM59B	NM_001168241	Body
cg17995197	2	26408167	chr2:26407422-26408253	Island	0.22	0.0187691	FAM59B	NM_001168241	Body
cg17263053	2	26785187	chr2:26785114-26785687	Island	-0.21	0.0485122	C2orf70	NM_001105519	TSS1500
cg04319606	2	26785290	chr2:26785114-26785687	Island	-0.27	0.00176924	C2orf70	NM_001105519	TSS200
cg24538947	2	26785301	chr2:26785114-26785687	Island	-0.31	0.00628822	C2orf70	NM_001105519	TSS200
cg10150686	2	26785332	chr2:26785114-26785687	Island	-0.42	0.00136816	C2orf70	NM_001105519	TSS200
cg05350188	2	26785353	chr2:26785114-26785687	Island	-0.31	0.000725182	C2orf70	NM_001105519	TSS200
cg22734086	2	26785367	chr2:26785114-26785687	Island	-0.37	4.25e-05	C2orf70	NM_001105519	TSS200
cg11374871	2	26785513	chr2:26785114-26785687	Island	-0.24	0.0232356	C2orf70	NM_001105519	1stExon
cg26143752	2	27806326	chr2:27805754-27806078	S_Shore	0.19	0.0060463	ZNF512	NM_032434	Body
cg17283620	2	43013772	NA	NA	-0.37	0.000254117	HAAO	NM_012205	Body
cg14883135	2	43051175	chr2:43054714-43055298	N_Shelf	-0.38	0.00881261	NA	NA	NA
cg06093355	2	46547693	NA	NA	-0.28	0.0496284	EPAS1	NM_001430	Body
cg11357542	2	66669737	chr2:66672431-66673636	N_Shelf	-0.21	0.0126997	MEIS1	NM_002398	Body
cg09535924	2	66671659	chr2:66672431-66673636	N_Shore	-0.33	0.0102171	MEIS1	NM_002398	Body
cg06994420	2	66672553	chr2:66672431-66673636	Island	-0.34	0.00785394	MEIS1	NM_002398	Body
cg08311172	2	69969004	chr2:69968749-69969592	Island	0.37	0.0145432	ANXA4	NM_001153	TSS200
cg08353937	2	69969063	chr2:69968749-69969592	Island	0.51	0.0332701	ANXA4	NM_001153	TSS200
cg08963013	2	77235218	NA	NA	-0.53	9.26e-05	LRRTM4	NM_001134745	Body
cg17181941	2	97004840	chr2:97001429-97001898	S_Shelf	0.32	0.00845659	NCAPH	NM_015341	Body
cg15544633	2	99771531	chr2:99771109-99771637	Island	0.31	0.0147076	LIPT1;LIPT1;LIPT1;LIPT1;LIPT1;TSGA10	NM_145198;NM_145197;NM_145199;NM_015929;NM_145196;NM_025244	5'UTR;5'UTR;5'UTR;5'UTR;5'UTR;TSS1500
cg22162422	2	100634259	NA	NA	-0.15	0.0309984	AFF3;AFF3	NM_001025108;NM_002285	Body;Body
cg14268019	2	114341631	chr2:114341301-114342298	Island	-0.37	5.1e-05	WASH2P	NR_024077	Body
cg03532167	2	114341680	chr2:114341301-114342298	Island	-0.31	3.31e-05	WASH2P	NR_024077	Body
cg01776020	2	114342108	chr2:114341301-114342298	Island	-0.28	0.00587064	WASH2P	NR_024077	Body
cg05025046	2	119013708	NA	NA	0.22	0.0481766	NA	NA	NA
cg12495090	2	127538987	chr2:127534732-127535186	S_Shelf	-0.26	0.000254219	NA	NA	NA
cg02683731	2	132057166	chr2:132056862-132057199	Island	-0.38	0.000479556	LOC440910	NR_030728	Body
cg08095377	2	132511110	NA	NA	0.47	0.00109714	C2orf27A	NM_013310	Body
cg13277451	2	152118408	chr2:152117883-152118479	Island	0.32	0.00685821	RBM43	NM_198557	TSS200
cg01727434	2	152118530	chr2:152117883-152118479	S_Shore	0.21	0.0337028	RBM43	NM_198557	TSS200
cg10224537	2	168673805	NA	NA	-0.29	0.00315271	B3GALT1	NM_020981	TSS1500
cg12624040	2	168675205	NA	NA	-0.32	0.00783819	B3GALT1;B3GALT1	NM_020981;NM_020981	5'UTR;1stExon
cg21829923	2	171573891	chr2:171569877-171573904	Island	-0.39	0.0496284	SP5	NM_001003845	Body
cg18183163	2	171574141	chr2:171569877-171573904	S_Shore	-0.25	0.0417091	SP5	NM_001003845	3'UTR
cg01474688	2	174827779	chr2:174828330-174830617	N_Shore	-0.3	0.000797517	SP3;SP3	NM_003111;NM_001017371	Body;Body
cg01152019	2	177015044	chr2:177014948-177015214	Island	0.41	0.0378632	HOXD4;MIR10B	NM_014621;NR_029609	TSS1500;Body
cg09701582	2	177017797	chr2:177016416-177016632	S_Shore	0.66	0.0496284	HOXD4	NM_014621	3'UTR
cg01128482	2	177028621	chr2:177029413-177029941	N_Shore	0.28	0.0221809	HOXD3	NM_006898	TSS200
cg27490568	2	178487706	chr2:178483233-178483783	S_Shelf	-0.38	0.0360703	NA	NA	NA
cg25550823	2	190192866	NA	NA	0.32	0.016694	NA	NA	NA
cg05092371	2	204731519	NA	NA	0.28	0.00357019	CTLA4;CTLA4	NM_001037631;NM_005214	TSS1500;TSS1500
cg01138706	2	218768580	NA	NA	-0.43	0.000157962	TNS1	NM_022648	5'UTR
cg15176306	2	224813276	chr2:224808923-224810219	S_Shelf	-0.59	5.38e-05	NA	NA	NA
cg11229715	2	225441832	NA	NA	-0.57	0.000500458	CUL3	NM_003590	Body
cg07620889	2	227700566	chr2:227700313-227701115	Island	0.28	0.0469787	RHBDD1;RHBDD1	NM_032276;NM_001167608	TSS200;TSS200
cg19477977	2	235599692	NA	NA	-0.29	0.00381243	NA	NA	NA
cg05385718	2	242693323	NA	NA	0.4	0.0107634	D2HGDH	NM_152783	Body
cg03761891	3	12802190	NA	NA	0.29	0.00674473	TMEM40	NM_018306	TSS1500
cg27306243	3	15902307	chr3:15900497-15901990	S_Shore	0.22	0.00888662	ANKRD28	NM_015199	TSS1500
cg23186955	3	16420793	NA	NA	-0.47	0.0235503	RFTN1	NM_015150	Body
cg22710716	3	52569097	chr3:52570475-52570842	N_Shore	0.34	0.026467	NT5DC2;NT5DC2	NM_022908;NM_001134231	TSS200;TSS1500
cg05393861	3	52828628	NA	NA	0.3	0.0417091	ITIH3	NM_002217	TSS200
cg26110898	3	58419937	chr3:58419176-58419818	S_Shore	-0.18	0.047697	PDHB	NM_000925	TSS1500
cg11273702	3	66935847	NA	NA	-0.43	0.015613	NA	NA	NA
cg14091595	3	105588068	chr3:105587279-105588218	Island	-0.16	0.0369243	CBLB	NM_170662	TSS200
cg25692928	3	139724110	NA	NA	0.41	0.000610755	CLSTN2	NM_022131	Body
cg02936049	3	141102599	NA	NA	-0.35	0.0155064	ZBTB38	NM_001080412	5'UTR
cg09102030	3	164659583	NA	NA	0.2	0.00514295	NA	NA	NA
cg23949667	3	169417653	NA	NA	0.25	0.0457695	NA	NA	NA
cg25262361	3	178978993	chr3:178978948-178979364	Island	0.21	0.0082827	KCNMB3;KCNMB3;KCNMB3;KCNMB3	NM_171829;NM_001163677;NR_028135;NM_171828	TSS1500;Body;TSS1500;Body
cg22288011	3	182881613	chr3:182880277-182880722	S_Shore	-0.3	0.000135348	LAMP3	NM_014398	TSS1500
cg16570885	3	185476452	NA	NA	0.3	0.000380592	IGF2BP2;IGF2BP2	NM_001007225;NM_006548	Body;Body
cg00670721	3	186504202	chr3:186500738-186502048	S_Shelf	-0.28	0.0122451	SNORA63;MIR1248;EIF4A2;SNORA81;SNORA4	NR_002586;NR_031650;NM_001967;NR_002989;NR_002588	TSS1500;TSS1500;Body;TSS1500;TSS1500
cg03965172	4	3683268	chr4:3685222-3685539	N_Shore	-0.44	0.00637685	NA	NA	NA
cg05659289	4	7148966	NA	NA	-0.17	0.0100686	NA	NA	NA
cg06991380	4	8569129	NA	NA	0.52	0.0309984	NA	NA	NA
cg18795809	4	10458531	chr4:10458129-10459353	Island	0.39	0.0457695	ZNF518B	NM_053042	5'UTR
cg14006800	4	11652483	NA	NA	0.21	0.0203618	NA	NA	NA
cg23971987	4	11652505	NA	NA	0.29	0.00295424	NA	NA	NA
cg18075755	4	15429967	NA	NA	0.51	0.0084111	C1QTNF7;C1QTNF7;C1QTNF7	NM_031911;NM_001135170;NM_001135171	5'UTR;Body;5'UTR
cg17858192	4	16077807	NA	NA	-0.44	0.000455055	PROM1;PROM1;PROM1;PROM1;PROM1;PROM1;PROM1	NM_001145850;NM_006017;NM_001145849;NM_001145848;NM_001145852;NM_001145851;NM_001145847	TSS200;TSS200;TSS200;5'UTR;TSS200;TSS200;5'UTR
cg11547273	4	44728844	chr4:44728033-44728719	S_Shore	0.18	0.00510608	GNPDA2	NM_138335	TSS1500
cg08669168	4	53757661	NA	NA	0.29	0.0028138	SCFD2	NM_152540	Body
cg04073914	4	84461507	chr4:84457115-84457860	S_Shelf	-0.47	5.1e-05	AGPAT9	NM_032717	Body
cg26305683	4	92522792	NA	NA	-0.18	0.0431777	FAM190A	NM_001145065	3'UTR
cg05893845	4	94759825	chr4:94755786-94756310	S_Shelf	-0.24	0.00113928	NA	NA	NA
cg17920195	4	129149383	NA	NA	-0.22	0.0188962	NA	NA	NA
cg21877274	4	139107328	NA	NA	0.18	0.047697	SLC7A11	NM_014331	Body
cg08055133	4	190905236	chr4:190905233-190906124	Island	-0.16	0.0416657	TUBB4Q	NM_020040	Body
cg16566191	5	2642995	chr5:2643105-2643309	N_Shore	-0.28	0.049496	NA	NA	NA
cg00722631	5	9548098	chr5:9544692-9546715	S_Shore	0.26	0.0108566	SNORD123	NR_003689	TSS1500
cg15909443	5	17381798	NA	NA	0.33	5.6e-05	NA	NA	NA
cg18526142	5	41763261	NA	NA	-0.56	0.00150667	OXCT1	NM_000436	Body
cg24120753	5	75472143	chr5:75469968-75470173	S_Shore	0.22	0.00565052	SV2C	NM_014979	Body
cg18689486	5	118603804	chr5:118604471-118604834	N_Shore	0.24	0.0223309	TNFAIP8	NM_001077654	TSS1500
cg21130861	5	118603938	chr5:118604471-118604834	N_Shore	0.42	0.0172025	TNFAIP8	NM_001077654	TSS1500
cg20761860	5	131992114	chr5:131991554-131992304	Island	0.19	0.0216562	NA	NA	NA
cg20455854	5	139040849	chr5:139040819-139041028	Island	-0.27	0.0313185	CXXC5	NM_016463	5'UTR
cg21633059	5	146863675	NA	NA	-0.43	0.0360703	NA	NA	NA
cg13653328	5	148520669	chr5:148520992-148521467	N_Shore	-0.37	0.00467276	ABLIM3	NM_014945	TSS1500
cg00615537	5	148961011	chr5:148960797-148961203	Island	0.18	0.00134171	FLJ41603	NM_001001669	TSS200
cg25116430	5	151908977	NA	NA	-0.32	0.00587064	NA	NA	NA
cg19891924	5	157039265	NA	NA	-0.55	0.0194307	NA	NA	NA
cg19458787	5	173116776	NA	NA	0.26	0.0400296	NA	NA	NA
cg11128983	5	175297531	chr5:175298515-175300066	N_Shore	-0.68	0.0132472	CPLX2;CPLX2	NM_001008220;NM_006650	TSS1500;5'UTR
cg20734268	6	2764974	chr6:2765203-2766775	N_Shore	0.28	0.00336905	WRNIP1;WRNIP1	NM_020135;NM_130395	TSS1500;TSS1500
cg25559490	6	2764976	chr6:2765203-2766775	N_Shore	0.24	0.00600111	WRNIP1;WRNIP1	NM_020135;NM_130395	TSS1500;TSS1500
cg26296371	6	5442953	NA	NA	0.22	0.0244749	FARS2	NM_006567	Body
cg00530015	6	14755359	NA	NA	0.71	0.0280403	NA	NA	NA
cg27583138	6	24774877	chr6:24775046-24775729	N_Shore	0.42	0.0189703	GMNN	NM_015895	TSS1500
cg09305770	6	26020672	chr6:26020671-26021125	Island	0.59	0.0378632	HIST1H4A;HIST1H3A	NM_003538;NM_003529	TSS1500;TSS200
cg15945016	6	26020698	chr6:26020671-26021125	Island	0.45	0.0308499	HIST1H4A;HIST1H3A	NM_003538;NM_003529	TSS1500;TSS200
cg08797106	6	26021008	chr6:26020671-26021125	Island	0.35	0.0498125	HIST1H3A;HIST1H4A	NM_003529;NM_003538	1stExon;TSS1500
cg11724671	6	26021958	chr6:26021957-26022193	Island	0.35	0.0468537	HIST1H4A	NM_003538	1stExon
cg12920393	6	27107145	chr6:27107138-27107394	Island	0.32	0.0493176	HIST1H2BK;HIST1H4I	NM_080593;NM_003495	3'UTR;1stExon
cg13617204	6	27832869	chr6:27833120-27833406	N_Shore	0.26	0.019684	HIST1H2AL	NM_003511	TSS1500
cg11796507	6	27833095	chr6:27833120-27833406	N_Shore	0.36	0.0132472	HIST1H2AL	NM_003511	TSS200
cg19435409	6	27833121	chr6:27833120-27833406	Island	0.25	0.0206434	HIST1H2AL;HIST1H2AL	NM_003511;NM_003511	1stExon;5'UTR
cg05396178	6	27833129	chr6:27833120-27833406	Island	0.47	0.0496284	HIST1H2AL;HIST1H2AL	NM_003511;NM_003511	1stExon;5'UTR
cg04676561	6	27835191	chr6:27835190-27835461	Island	0.17	0.0102171	HIST1H1B	NM_005322	1stExon
cg13792528	6	28834507	chr6:28831682-28832134	S_Shelf	0.17	0.00888662	NA	NA	NA
cg19585676	6	29913343	chr6:29910202-29911367	S_Shore	-0.35	0.00587064	HLA-A	NM_002116	3'UTR
cg05428770	6	30227883	chr6:30227320-30228255	Island	0.26	0.0374903	HLA-L	NR_027822	Body
cg18750167	6	30449172	NA	NA	-0.3	0.0255592	NA	NA	NA
cg09996288	6	32055517	chr6:32055067-32055601	Island	0.23	0.0496031	TNXB	NM_019105	Body
cg10995422	6	32522872	NA	NA	-0.49	0.0485122	HLA-DRB6	NR_001298	Body
cg23967822	6	32632961	chr6:32632158-32633027	Island	0.52	0.0139013	HLA-DQB1	NM_002123	Body
cg27196273	6	32632992	chr6:32632158-32633027	Island	0.45	0.00530913	HLA-DQB1	NM_002123	Body
cg16527629	6	34524698	NA	NA	-0.48	0.00119374	SPDEF	NM_012391	TSS1500
cg01395541	6	34524766	NA	NA	-0.63	0.00219792	SPDEF	NM_012391	TSS1500
cg14989959	6	54711471	chr6:54711153-54712033	Island	-0.19	0.0253648	FAM83B	NM_001010872	TSS200
cg13327911	6	55965977	NA	NA	-0.53	0.0113893	COL21A1	NM_030820	Body
cg23974730	6	71022072	NA	NA	-0.58	0.0320473	NA	NA	NA
cg16471877	6	99817927	NA	NA	-0.32	0.00103297	COQ3	NM_017421	Body
cg05213296	6	111302729	chr6:111303114-111303485	N_Shore	-0.23	0.0471662	RPF2	NM_032194	TSS1500
cg07525313	6	116262856	NA	NA	0.24	0.0142377	FRK	NM_002031	3'UTR
cg23172480	6	117802786	chr6:117803497-117804671	N_Shore	0.24	0.0247471	DCBLD1	NM_173674	TSS1500
cg18425786	6	142410235	chr6:142409473-142410112	S_Shore	0.29	0.0290241	NMBR	NM_002511	TSS1500
cg04334016	6	154769781	NA	NA	-0.26	0.0090233	CNKSR3	NM_173515	Body
cg16241932	6	157876915	NA	NA	-0.44	0.0122506	ZDHHC14;ZDHHC14	NM_153746;NM_024630	Body;Body
cg07260592	6	161100122	chr6:161100092-161100456	Island	0.33	0.0328081	NA	NA	NA
cg06500337	6	161100242	chr6:161100092-161100456	Island	0.54	0.0127724	NA	NA	NA
cg16958667	6	161863721	NA	NA	0.26	0.0391131	PARK2;PARK2;PARK2	NM_004562;NM_013987;NM_013988	Body;Body;Body
cg09050820	6	167586206	chr6:167587354-167587559	N_Shore	-0.47	0.0197518	TCP10L2	NM_001145121	Body
cg07147204	6	168147405	NA	NA	0.35	0.0232679	NA	NA	NA
cg14672218	6	169277241	NA	NA	-0.26	0.00886564	NA	NA	NA
cg24391982	6	169629902	chr6:169631759-169632823	N_Shore	-0.34	0.0122506	THBS2	NM_003247	Body
cg15567368	7	563891	chr7:556611-562845	S_Shore	0.46	0.000299503	NA	NA	NA
cg17348244	7	786861	NA	NA	-0.73	3.85e-05	HEATR2	NM_017802	Body
cg11050988	7	1952600	chr7:1950279-1950482	S_Shelf	-0.21	0.0307198	MAD1L1;MAD1L1;MAD1L1	NM_003550;NM_001013837;NM_001013836	Body;Body;Body
cg24629545	7	2250050	chr7:2250016-2250275	Island	0.41	0.0346975	MAD1L1;MAD1L1;MAD1L1	NM_003550;NM_001013837;NM_001013836	Body;Body;Body
cg15401507	7	22894281	chr7:22893794-22894577	Island	0.39	0.0466165	NA	NA	NA
cg06372779	7	24972527	NA	NA	0.48	0.0471662	OSBPL3;OSBPL3;OSBPL3;OSBPL3	NM_015550;NM_145322;NM_145320;NM_145321	5'UTR;5'UTR;5'UTR;5'UTR
cg14573448	7	27165187	chr7:27163819-27164098	S_Shore	0.31	0.010146	HOXA3	NM_153631	5'UTR
cg00524179	7	27166853	chr7:27169572-27170638	N_Shelf	0.43	0.0332701	HOXA3	NM_153631	TSS1500
cg12434681	7	27167364	chr7:27169572-27170638	N_Shelf	0.47	0.0496284	HOXA3	NM_153631	TSS1500
cg08719366	7	30544055	chr7:30543984-30545005	Island	0.34	0.0244796	GGCT	NM_024051	Body
cg05142115	7	30544301	chr7:30543984-30545005	Island	0.34	0.0175894	GGCT	NM_024051	1stExon
cg12881726	7	30544409	chr7:30543984-30545005	Island	0.34	0.00292304	GGCT;GGCT	NM_024051;NM_024051	1stExon;5'UTR
cg14505161	7	30544458	chr7:30543984-30545005	Island	0.37	0.00232169	GGCT	NM_024051	TSS200
cg10196802	7	30544469	chr7:30543984-30545005	Island	0.3	0.00349855	GGCT	NM_024051	TSS200
cg23780937	7	30544484	chr7:30543984-30545005	Island	0.35	0.0118696	GGCT	NM_024051	TSS200
cg11109809	7	30544567	chr7:30543984-30545005	Island	0.4	0.00410851	GGCT	NM_024051	TSS200
cg14427694	7	30544570	chr7:30543984-30545005	Island	0.32	0.00150667	GGCT	NM_024051	TSS200
cg25597535	7	31379820	chr7:31375845-31376542	S_Shelf	0.24	0.0400296	NEUROD6	NM_022728	5'UTR
cg25543264	7	51293912	NA	NA	-0.58	0.00138817	COBL	NM_015198	Body
cg24764114	7	64412238	chr7:64407589-64408299	S_Shelf	0.26	0.00360116	NA	NA	NA
cg03900028	7	64451426	NA	NA	-0.57	0.000364731	ZNF117	NM_015852	TSS200
cg14928378	7	75372874	chr7:75368062-75369078	S_Shelf	-0.32	0.00616799	NA	NA	NA
cg19236675	7	76624761	NA	NA	0.6	0.00998455	PMS2L11	NR_023383	Body
cg12543766	7	77672208	chr7:77669670-77670057	S_Shelf	-0.36	0.00119374	MAGI2	NM_012301	Body
cg03981954	7	121942010	chr7:121943867-121944538	N_Shore	-0.34	0.024987	FEZF1;FEZF1	NM_001024613;NM_001160264	3'UTR;3'UTR
cg16373229	7	121942209	chr7:121943867-121944538	N_Shore	-0.27	0.00888249	FEZF1;FEZF1	NM_001160264;NM_001024613	Body;Body
cg18633561	7	121943354	chr7:121943867-121944538	N_Shore	-0.36	0.0264177	FEZF1;FEZF1	NM_001160264;NM_001024613	Body;Body
cg16069065	7	129412730	NA	NA	-0.6	0.00292694	NA	NA	NA
cg00417408	7	150497740	chr7:150496809-150498206	Island	0.21	0.0318255	TMEM176B;TMEM176B;TMEM176A;TMEM176B;TMEM176B	NM_001101312;NM_001101314;NM_018487;NM_014020;NM_001101311	TSS200;TSS200;TSS200;5'UTR;TSS200
cg05541356	7	150903922	chr7:150901550-150901978	S_Shore	0.58	0.00345386	NA	NA	NA
cg14462553	7	157444239	chr7:157440024-157442721	S_Shore	-0.19	0.0464784	PTPRN2;PTPRN2;PTPRN2	NM_002847;NM_130842;NM_130843	Body;Body;Body
cg14168080	7	157504135	chr7:157503469-157504144	Island	-0.4	0.008088	PTPRN2;PTPRN2;PTPRN2	NM_002847;NM_130842;NM_130843	Body;Body;Body
cg06301252	7	157504143	chr7:157503469-157504144	Island	-0.59	0.00125285	PTPRN2;PTPRN2;PTPRN2	NM_002847;NM_130842;NM_130843	Body;Body;Body
cg03028061	8	218468	chr8:216352-216828	S_Shore	0.2	0.0244796	NA	NA	NA
cg07889790	8	622078	chr8:623372-623710	N_Shore	-0.67	0.00699727	ERICH1	NM_207332	Body
cg23833896	8	1711046	chr8:1711234-1712654	N_Shore	-0.26	0.0356221	CLN8	NM_018941	TSS1500
cg15971100	8	13424483	NA	NA	0.21	0.0425381	C8orf48;C8orf48	NM_001007090;NM_001007090	1stExon;5'UTR
cg15454043	8	16942004	NA	NA	0.21	0.0348711	EFHA2	NM_181723	Body
cg18339359	8	23423757	NA	NA	0.53	0.047697	SLC25A37	NM_016612	Body
cg16688533	8	23713016	NA	NA	-0.37	0.000254219	STC1	NM_003155	TSS1500
cg26268277	8	26372879	chr8:26371172-26372830	S_Shore	-0.17	0.0341769	PNMA2	NM_007257	TSS1500
cg00940560	8	30002079	NA	NA	-0.24	0.0413877	MBOAT4	NM_001100916	1stExon
cg11491002	8	49044542	chr8:49043526-49043749	S_Shore	0.29	0.0176692	NA	NA	NA
cg15947176	8	67429795	NA	NA	-0.29	0.0452702	C8orf46	NM_152765	3'UTR
cg11420142	8	92570895	NA	NA	-0.5	0.0015179	NA	NA	NA
cg05593715	8	95056896	NA	NA	-0.25	0.036487	NA	NA	NA
cg04613734	8	116663921	chr8:116660432-116660747	S_Shelf	0.29	3.85e-05	TRPS1	NM_014112	5'UTR
cg03754882	8	124688770	NA	NA	-0.37	0.000536234	NA	NA	NA
cg08775595	8	126608642	NA	NA	0.87	5.13e-07	NA	NA	NA
cg01598421	8	134132043	NA	NA	0.18	0.0337449	TG	NM_003235	Body
cg04459447	8	135487401	chr8:135490786-135491086	N_Shelf	0.26	0.00354631	NA	NA	NA
cg07969668	8	142841913	chr8:142841912-142842157	Island	-0.19	0.0143884	NA	NA	NA
cg09553753	8	143055450	chr8:143054784-143055048	S_Shore	-0.24	0.0295757	NA	NA	NA
cg20599405	8	143150365	NA	NA	-0.23	0.0236063	NA	NA	NA
cg18751637	8	143171282	NA	NA	-0.39	0.010795	NA	NA	NA
cg03461430	8	143201610	chr8:143202654-143202868	N_Shore	-0.38	0.00221822	NA	NA	NA
cg25938735	8	143202730	chr8:143202654-143202868	Island	-0.27	0.0282826	NA	NA	NA
cg19861312	8	143214422	NA	NA	-0.29	0.024987	NA	NA	NA
cg17144184	8	143221499	NA	NA	-0.21	0.0387008	NA	NA	NA
cg01590439	8	143278608	NA	NA	-0.26	0.017085	NCRNA00051	NR_024378	TSS1500
cg10596483	8	143751796	chr8:143750759-143751448	S_Shore	-0.48	0.000761741	JRK;JRK	NM_003724;NM_001077527	TSS1500;TSS1500
cg24634471	8	143751801	chr8:143750759-143751448	S_Shore	-0.36	0.000455055	JRK;JRK	NM_003724;NM_001077527	TSS1500;TSS1500
cg14257199	9	114838	chr9:112916-114839	Island	0.51	0.0151247	NA	NA	NA
cg13452812	9	2234921	NA	NA	0.3	0.00166699	NA	NA	NA
cg03261800	9	36985761	chr9:36985986-36986924	N_Shore	-0.36	0.0291433	PAX5	NM_016734	Body
cg14179288	9	82286351	NA	NA	0.59	0.00372287	TLE4	NM_007005	Body
cg13554018	9	91091556	NA	NA	-0.16	0.0237759	SPIN1	NM_006717	3'UTR
cg11724516	9	115653222	chr9:115652446-115653448	Island	0.26	0.0164764	SLC46A2	NM_033051	TSS200
cg21177183	9	129281647	NA	NA	0.34	0.0262069	NA	NA	NA
cg14496346	9	134422108	NA	NA	0.4	0.016694	NA	NA	NA
cg13898762	9	137028590	chr9:137028717-137030556	N_Shore	0.44	0.0323137	NA	NA	NA
cg02892486	9	137028920	chr9:137028717-137030556	Island	0.52	0.0115438	NA	NA	NA
cg07056794	9	139318309	chr9:139317462-139318531	Island	-0.4	0.00129945	NA	NA	NA
cg05818501	10	1451648	NA	NA	-0.32	0.0223006	ADARB2	NM_018702	Body
cg19942454	10	1559193	NA	NA	-0.28	0.0481766	ADARB2	NM_018702	Body
cg11416243	10	11207907	chr10:11207178-11207980	Island	-0.56	0.0485354	CUGBP2;CUGBP2;CUGBP2;CUGBP2	NM_001025076;NM_006561;NM_001025077;NM_001083591	Body;Body;Body;Body
cg10309386	10	13515334	chr10:13515185-13515427	Island	0.48	0.0239967	BEND7;BEND7	NM_152751;NM_001100912	Body;Body
cg19603836	10	30317688	NA	NA	-0.34	0.0258859	KIAA1462	NM_020848	Body
cg19921651	10	44494208	NA	NA	-0.4	0.0185256	NA	NA	NA
cg08716889	10	71905226	chr10:71905215-71906675	Island	0.31	0.0118276	TYSND1;TYSND1	NM_001040273;NM_173555	1stExon;1stExon
cg03800281	10	72097146	NA	NA	-0.18	0.0237759	LRRC20;LRRC20;LRRC20	NM_018239;NM_018205;NM_207119	Body;Body;Body
cg19377607	10	72138124	chr10:72141560-72142637	N_Shelf	-0.58	0.000196032	LRRC20;LRRC20;LRRC20	NM_207119;NM_018239;NM_018205	5'UTR;5'UTR;5'UTR
cg24369728	10	77472158	NA	NA	-0.28	0.012111	NA	NA	NA
cg14368220	10	88024553	chr10:88022640-88023279	S_Shore	-0.44	0.00788948	MIR346;GRID1	NR_029907;NM_017551	TSS200;Body
cg26207657	10	112207327	NA	NA	0.29	0.0175405	NA	NA	NA
cg17723206	10	118931160	chr10:118934734-118935180	N_Shelf	0.36	0.00422163	NA	NA	NA
cg04636967	10	124319990	NA	NA	-0.63	0.00377376	DMBT1;DMBT1;DMBT1	NM_017579;NM_007329;NM_004406	TSS200;TSS200;TSS200
cg17342141	10	124459311	NA	NA	-0.42	0.00622208	C10orf120;C10orf120	NM_001010912;NM_001010912	1stExon;5'UTR
cg07048415	10	126714013	chr10:126715728-126715929	N_Shore	-0.18	0.0281648	CTBP2;CTBP2;CTBP2	NM_001329;NM_022802;NM_001083914	Body;Body;Body
cg24834751	10	131194447	NA	NA	-0.51	0.0262069	NA	NA	NA
cg09993319	10	131529435	NA	NA	0.86	1.05e-88	MGMT	NM_002412	Body
cg09854620	10	131930596	chr10:131934520-131935324	N_Shelf	0.33	0.00166338	NA	NA	NA
cg19466110	10	132546420	NA	NA	0.17	0.012111	NA	NA	NA
cg17990398	10	133928873	chr10:133930595-133931010	N_Shore	0.15	0.0378377	JAKMIP3	NM_001105521	Body
cg17051543	10	135092241	chr10:135089969-135090491	S_Shore	-0.35	0.0295757	NA	NA	NA
cg05695991	11	1370978	NA	NA	-0.29	0.0162051	NA	NA	NA
cg03271487	11	2365581	NA	NA	-0.5	0.0366851	NA	NA	NA
cg06120313	11	3174092	NA	NA	-0.42	0.0128603	OSBPL5;OSBPL5;OSBPL5	NM_020896;NM_001144063;NM_145638	5'UTR;5'UTR;5'UTR
cg12186981	11	6804983	NA	NA	0.34	1.95e-06	OR2AG1	NM_001004489	TSS1500
cg04467639	11	14495049	NA	NA	-0.27	0.0419993	COPB1;COPB1;COPB1	NM_016451;NM_001144061;NM_001144062	Body;Body;Body
cg24426391	11	20384886	chr11:20385161-20385673	N_Shore	-0.26	0.00157832	HTATIP2;HTATIP2;HTATIP2;HTATIP2;HTATIP2	NM_001098522;NM_001098521;NM_006410;NM_001098523;NM_001098520	TSS1500;TSS1500;TSS1500;TSS1500;TSS1500
cg16557204	11	27264214	NA	NA	-0.44	0.0344193	NA	NA	NA
cg12856521	11	46389249	chr11:46389074-46389378	Island	0.32	0.012111	DGKZ;DGKZ;DGKZ;DGKZ	NM_001105540;NM_201533;NM_003646;NM_201532	Body;Body;Body;Body
cg10032131	11	57283055	chr11:57281671-57283305	Island	0.28	0.00622208	SLC43A1;SLC43A1	NM_003627;NM_003627	1stExon;5'UTR
cg14171514	11	62308492	NA	NA	0.36	0.00791553	AHNAK;AHNAK	NM_024060;NM_001620	5'UTR;5'UTR
cg17292384	11	63743837	chr11:63741900-63742614	S_Shore	0.2	0.0377772	COX8A	NM_004074	3'UTR
cg09142135	11	67809980	chr11:67806251-67806611	S_Shelf	0.31	0.00129945	TCIRG1;TCIRG1	NM_006053;NM_006019	TSS1500;Body
cg21806242	11	72532891	chr11:72532612-72533774	Island	0.19	0.00235299	ATG16L2	NM_033388	Body
cg26006254	11	85377031	chr11:85374872-85376234	S_Shore	-0.21	0.0163692	CREBZF;CREBZF;CREBZF;CREBZF;CREBZF	NR_028025;NR_028027;NR_028026;NM_001039618;NR_028024	TSS1500;TSS1500;TSS1500;TSS1500;TSS1500
cg01223071	11	86472904	NA	NA	0.27	0.000559551	NA	NA	NA
cg06344265	11	120530973	NA	NA	-0.38	0.0496284	GRIK4	NM_014619	TSS200
cg09452848	11	125928102	chr11:125932082-125933003	N_Shelf	0.51	0.0147076	CDON	NM_016952	5'UTR
cg06889535	11	126455712	NA	NA	-0.2	0.0309984	KIRREL3;KIRREL3	NM_001161707;NM_032531	Body;Body
cg04697265	11	130683700	NA	NA	-0.21	0.0348711	NA	NA	NA
cg13908476	11	131942942	NA	NA	-0.34	0.049989	NTM;NTM;NTM;NTM	NM_001144059;NM_001048209;NM_001144058;NM_016522	Body;Body;Body;Body
cg12161182	12	727334	NA	NA	-0.24	0.0122506	NINJ2	NM_016533	Body
cg04057956	12	6339200	NA	NA	-0.24	0.0495309	CD9	NM_001769	Body
cg04105166	12	6836105	chr12:6833058-6833491	S_Shelf	0.35	0.000761741	COPS7A;COPS7A;COPS7A;COPS7A	NM_016319;NM_001164094;NM_001164095;NM_001164093	Body;Body;Body;Body
cg22956254	12	7848647	NA	NA	-0.48	0.00773973	GDF3	NM_020634	TSS1500
cg24309769	12	8995965	NA	NA	0.36	0.000374429	A2ML1	NM_144670	Body
cg03933279	12	12849136	chr12:12849067-12849270	Island	0.21	0.0332941	GPR19	NM_006143	TSS200
cg17356557	12	12989849	NA	NA	-0.51	0.0124211	NA	NA	NA
cg07690768	12	32370933	NA	NA	-0.57	0.0433125	BICD1;BICD1	NM_001714;NM_001003398	Body;Body
cg20157484	12	46385525	chr12:46385607-46385887	N_Shore	0.34	0.0424944	SFRS2IP	NM_004719	TSS1500
cg27173292	12	46386015	chr12:46383561-46384756	S_Shore	0.31	0.0133533	NA	NA	NA
cg22884792	12	49371987	chr12:49371690-49375550	Island	0.21	0.0100686	WNT1	NM_005430	TSS1500
cg27196808	12	49372281	chr12:49371690-49375550	Island	0.22	0.00888662	WNT1;WNT1	NM_005430;NM_005430	1stExon;5'UTR
cg15244101	12	49627624	chr12:49628287-49628521	N_Shore	-0.19	0.0101432	NA	NA	NA
cg16936370	12	56237925	NA	NA	-0.53	0.0100686	MMP19	NM_002429	TSS1500
cg01626112	12	76653220	NA	NA	0.36	0.049989	NA	NA	NA
cg01201054	12	79197569	chr12:79198064-79198400	N_Shore	0.36	0.00826335	NA	NA	NA
cg22367264	12	80749665	NA	NA	-0.59	0.0141469	NA	NA	NA
cg26537335	12	105136339	NA	NA	0.18	0.0307907	CHST11	NM_018413	Body
cg01776926	12	116560359	NA	NA	0.22	0.0255887	MED13L	NM_015335	Body
cg01817067	12	117627223	chr12:117627650-117628488	N_Shore	-0.18	0.0271377	FBXO21;FBXO21	NM_015002;NM_033624	Body;Body
cg19256813	12	117627286	chr12:117627650-117628488	N_Shore	-0.17	0.00773973	FBXO21;FBXO21	NM_015002;NM_033624	Body;Body
cg15695155	12	121973871	chr12:121975028-121976140	N_Shore	0.3	0.0262069	KDM2B;KDM2B	NM_032590;NM_001005366	Body;Body
cg20040891	12	133007812	chr12:133009744-133009973	N_Shore	0.38	0.010146	NA	NA	NA
cg23836570	12	133078117	NA	NA	0.3	0.0299433	FBRSL1	NM_001142641	Body
cg20139683	12	133250118	chr12:133249979-133250243	Island	-0.62	0.00845659	POLE	NM_006231	Body
cg23247274	13	21750649	chr13:21750287-21751332	Island	0.16	0.00550319	MRP63;MRP63;SKA3;SKA3;SKA3;SKA3	NM_024026;NM_024026;NM_001166017;NM_145061;NM_145061;NM_001166017	1stExon;5'UTR;5'UTR;1stExon;5'UTR;1stExon
cg00035636	13	21900591	chr13:21900425-21900637	Island	0.41	0.0485354	NA	NA	NA
cg04323814	13	25746644	chr13:25743998-25746127	S_Shore	0.36	0.0433125	FAM123A;FAM123A	NM_152704;NM_199138	TSS1500;TSS1500
cg04044297	13	26760422	chr13:26760421-26760892	Island	0.35	0.0134257	NA	NA	NA
cg09940377	13	28534873	chr13:28534432-28535560	Island	0.24	0.0498125	NA	NA	NA
cg03344149	13	28535559	chr13:28534432-28535560	Island	0.26	0.0457695	NA	NA	NA
cg07328888	13	33002693	chr13:33001249-33002078	S_Shore	-0.49	0.0271377	N4BP2L1;N4BP2L1	NM_052818;NM_001079691	TSS1500;TSS1500
cg03623599	13	39358795	NA	NA	-0.15	0.0273112	FREM2	NM_207361	Body
cg03039002	13	53776259	chr13:53774264-53776345	Island	-0.35	0.0109231	NA	NA	NA
cg18586262	13	69557960	chr13:69558904-69559304	N_Shore	-0.25	0.0479493	NA	NA	NA
cg12762039	13	73833939	NA	NA	-0.36	0.0491243	NA	NA	NA
cg07495027	13	78492216	chr13:78492425-78493382	N_Shore	-0.33	0.0417091	EDNRB;EDNRB;EDNRB	NM_001122659;NM_003991;NM_000115	Body;Body;Body
cg12120741	13	78492306	chr13:78492425-78493382	N_Shore	-0.31	0.042831	EDNRB;EDNRB;EDNRB	NM_001122659;NM_003991;NM_000115	1stExon;1stExon;Body
cg23795623	13	111268031	chr13:111267780-111268778	Island	0.17	0.00150667	CARKD	NM_018210	1stExon
cg27075939	13	111268702	chr13:111267780-111268778	Island	0.25	0.0262069	CARKD	NM_018210	Body
cg26705599	13	111745598	chr13:111745493-111745697	Island	-0.48	0.000330682	NA	NA	NA
cg21463262	13	113539522	chr13:113540350-113540558	N_Shore	0.41	5.1e-05	ATP11A;ATP11A	NM_015205;NM_032189	3'UTR;3'UTR
cg02700358	13	114840309	chr13:114840918-114841580	N_Shore	0.26	0.0228987	RASA3	NM_007368	Body
cg04373937	14	30552825	NA	NA	0.21	0.033055	NA	NA	NA
cg23022053	14	52733243	chr14:52734207-52735486	N_Shore	-0.43	0.000140619	PTGDR	NM_000953	TSS1500
cg22821834	14	59931541	chr14:59930634-59932251	Island	0.35	0.0493176	GPR135	NM_022571	1stExon
cg01543583	14	59947673	chr14:59950460-59951527	N_Shelf	-0.29	0.00938909	C14orf149	NM_144581	Body
cg15425276	14	69341905	chr14:69341427-69341820	S_Shore	0.27	0.0299244	ACTN1;ACTN1;ACTN1	NM_001130004;NM_001102;NM_001130005	Body;Body;Body
cg13655169	14	73929570	NA	NA	0.44	0.0251104	NA	NA	NA
cg18828681	14	74083455	chr14:74079183-74079657	S_Shelf	0.34	0.0212045	ACOT6	NM_001037162	TSS200
cg18576044	14	76015669	chr14:76012830-76013204	S_Shelf	-0.33	0.0045079	NA	NA	NA
cg03542797	14	95649402	NA	NA	0.29	0.00685821	CLMN	NM_024734	3'UTR
cg09317728	14	101699148	NA	NA	-0.44	0.0409366	NA	NA	NA
cg23947828	14	101992137	chr14:101992722-101992932	N_Shore	-0.25	0.00113928	NA	NA	NA
cg08021393	14	103653580	chr14:103655241-103655928	N_Shore	0.27	0.0337449	NA	NA	NA
cg09856996	14	104625669	chr14:104625248-104625522	S_Shore	0.29	0.0080928	KIF26A	NM_015656	Body
cg21543270	14	105840286	chr14:105836031-105836386	S_Shelf	0.27	0.00701233	PACS2;PACS2	NM_015197;NM_001100913	Body;Body
cg19162470	15	31192891	chr15:31195673-31196392	N_Shelf	0.19	0.0424944	NA	NA	NA
cg24381412	15	45996787	chr15:45996453-45996735	S_Shore	0.35	0.016645	NA	NA	NA
cg24717159	15	50474163	chr15:50474322-50475186	N_Shore	0.25	0.021443	SLC27A2;SLC27A2	NM_001159629;NM_003645	TSS1500;TSS1500
cg04805181	15	66914759	chr15:66914241-66914884	Island	0.57	0.0356019	NA	NA	NA
cg11418607	15	67323243	chr15:67325986-67326256	N_Shelf	0.33	0.0194307	NA	NA	NA
cg13556511	15	90455728	chr15:90455562-90456263	Island	0.19	0.0316162	C15orf38	NM_182616	Body
cg13782322	15	90756121	NA	NA	-0.39	0.000148768	SEMA4B;SEMA4B	NM_020210;NM_198925	Body;Body
cg12339131	15	90927939	chr15:90931162-90932019	N_Shelf	-0.28	0.0356019	NA	NA	NA
cg25846302	15	102501640	chr15:102501354-102502429	Island	-0.22	0.0070939	WASH3P	NR_003659	Body
cg16994330	15	102501652	chr15:102501354-102502429	Island	-0.28	9.77e-06	WASH3P	NR_003659	Body
cg05898113	15	102501654	chr15:102501354-102502429	Island	-0.36	2.08e-05	WASH3P	NR_003659	Body
cg14156148	15	102502487	chr15:102501354-102502429	S_Shore	-0.18	0.0245588	WASH3P	NR_003659	Body
cg08568145	16	967350	chr16:967241-967619	Island	0.28	0.00202021	LMF1	NM_022773	Body
cg05622324	16	3334135	chr16:3332472-3333847	S_Shore	-0.19	0.0386817	ZNF263	NM_005741	1stExon
cg07437923	16	4506231	NA	NA	-0.56	0.000673147	DNAJA3;DNAJA3	NM_001135110;NM_005147	3'UTR;3'UTR
cg02856402	16	4560300	NA	NA	-0.62	0.0128805	HMOX2;HMOX2;HMOX2;HMOX2	NM_001127205;NM_001127204;NM_002134;NM_001127206	3'UTR;3'UTR;3'UTR;3'UTR
cg04987053	16	5038078	chr16:5038074-5038331	Island	0.23	0.0431777	SEC14L5	NM_014692	Body
cg08084984	16	17482912	NA	NA	-0.48	0.000820161	XYLT1	NM_022166	Body
cg07222434	16	20395031	NA	NA	-0.33	0.012111	PDILT	NM_174924	Body
cg27514874	16	20429506	NA	NA	-0.26	0.010146	ACSM5	NM_017888	Body
cg16523141	16	25271956	chr16:25268786-25269728	S_Shelf	-0.6	0.00826335	NA	NA	NA
cg07152869	16	27741555	NA	NA	0.3	0.0201104	KIAA0556	NM_015202	Body
cg05275182	16	29179176	NA	NA	-0.33	0.036487	NA	NA	NA
cg04885885	16	54225800	chr16:54228224-54228479	N_Shelf	-0.33	0.00338936	NA	NA	NA
cg06464078	16	57541087	NA	NA	0.39	0.00888662	NA	NA	NA
cg04959298	16	86430602	NA	NA	-0.42	0.0194307	NA	NA	NA
cg01818076	16	86532758	chr16:86530747-86532994	Island	-0.39	5.1e-05	NA	NA	NA
cg26786615	16	86593603	chr16:86597574-86597803	N_Shelf	0.32	0.000536234	NA	NA	NA
cg03685886	16	86912525	chr16:86912403-86912670	Island	0.63	0.0496284	NA	NA	NA
cg08281415	16	86959156	NA	NA	-0.42	0.020129	NA	NA	NA
cg07545858	16	88482626	NA	NA	-0.33	0.0281648	NA	NA	NA
cg00534215	16	89167792	chr16:89167763-89167991	Island	0.38	0.00582772	ACSF3;ACSF3;ACSF3	NM_174917;NR_023316;NM_001127214	Body;Body;Body
cg16767880	17	113262	chr17:113664-113881	N_Shore	-0.39	0.0147227	RPH3AL	NM_006987	Body
cg02661110	17	180922	NA	NA	-0.31	0.0293368	RPH3AL	NM_006987	5'UTR
cg24057558	17	212481	NA	NA	-0.29	0.0489048	NA	NA	NA
cg01978703	17	973713	chr17:975592-975902	N_Shore	-0.42	0.0222062	ABR;ABR;ABR	NM_021962;NM_001092;NM_001159746	Body;Body;Body
cg05291429	17	1494566	chr17:1492086-1492322	S_Shelf	0.48	5.1e-05	SLC43A2	NM_152346	Body
cg22235600	17	2262960	chr17:2265492-2265876	N_Shelf	-0.56	0.0459439	SGSM2;SGSM2	NM_014853;NM_001098509	Body;Body
cg02351362	17	7527668	chr17:7530705-7531251	N_Shelf	-0.2	0.0203341	SHBG	NR_027463	Body
cg08274538	17	8066483	chr17:8065909-8066494	Island	0.34	0.00219797	VAMP2	NM_014232	TSS200
cg08322244	17	8066669	chr17:8065909-8066494	S_Shore	0.48	0.026467	VAMP2	NM_014232	TSS1500
cg05634879	17	26267036	NA	NA	-0.2	0.02072	NA	NA	NA
cg10547050	17	27253274	NA	NA	-0.38	0.029255	PHF12;PHF12	NM_020889;NM_001033561	Body;Body
cg11473040	17	41604114	NA	NA	0.21	0.0334236	NA	NA	NA
cg24241823	17	46635529	chr17:46631800-46632212	S_Shelf	0.22	0.013549	HOXB3	NM_002146	5'UTR
cg09015880	17	47207658	chr17:47209811-47210740	N_Shelf	-0.32	0.0135254	NA	NA	NA
cg11494091	17	61959527	NA	NA	-0.3	0.0019728	GH2;GH2;GH2;GH2	NM_022556;NM_022558;NM_002059;NM_022557	TSS1500;TSS1500;TSS1500;TSS1500
cg14042121	17	74705685	chr17:74706465-74707067	N_Shore	-0.23	0.0045079	MXRA7;MXRA7;MXRA7	NM_001008528;NM_001008529;NM_198530	Body;Body;Body
cg05161773	17	75378036	NA	NA	-0.5	5.1e-05	SEPT9;SEPT9;SEPT9;SEPT9;SEPT9	NM_001113494;NM_001113492;NM_001113493;NM_001113491;NM_006640	5'UTR;5'UTR;Body;Body;Body
cg19948701	17	75471193	NA	NA	-0.69	0.0289873	SEPT9;SEPT9;SEPT9;SEPT9;SEPT9;SEPT9;SEPT9	NM_001113492;NM_001113495;NM_001113496;NM_001113493;NM_001113491;NM_006640;NM_001113494	Body;TSS200;5'UTR;Body;Body;Body;Body
cg15229994	17	75471203	NA	NA	-0.69	0.0334236	SEPT9;SEPT9;SEPT9;SEPT9;SEPT9;SEPT9;SEPT9	NM_001113492;NM_001113495;NM_001113496;NM_001113493;NM_001113491;NM_006640;NM_001113494	Body;TSS200;5'UTR;Body;Body;Body;Body
cg05187322	17	78152328	chr17:78155252-78155455	N_Shelf	-0.42	0.00587064	CARD14;CARD14	NM_024110;NM_024110	1stExon;5'UTR
cg18444757	18	12035841	chr18:12038413-12039359	N_Shelf	-0.69	0.00219792	NA	NA	NA
cg24883219	18	14457820	chr18:14458082-14459045	N_Shore	0.6	0.00235403	NA	NA	NA
cg27249419	18	32847428	chr18:32847284-32848130	Island	0.23	0.0417993	ZNF397OS;ZNF397OS	NM_001166012;NM_001112734	5'UTR;5'UTR
cg25538235	18	70211974	chr18:70208974-70211790	S_Shore	-0.22	0.00345386	CBLN2	NM_182511	TSS1500
cg23473114	18	75383602	chr18:75380232-75380568	S_Shelf	0.36	0.00602219	NA	NA	NA
cg18621091	18	75612056	chr18:75611918-75612142	Island	0.41	0.00174868	NA	NA	NA
cg05688651	18	75612141	chr18:75611918-75612142	Island	0.46	0.00181595	NA	NA	NA
cg15433534	18	75612223	chr18:75611918-75612142	S_Shore	0.46	0.00311819	NA	NA	NA
cg15886596	19	70880	chr19:70343-71417	Island	-0.35	0.00162841	NA	NA	NA
cg04610028	19	8464538	chr19:8464627-8465001	N_Shore	-0.45	8.3e-06	RAB11B	NM_004218	Body
cg15573359	19	11877661	chr19:11877720-11878280	N_Shore	-0.28	0.00527043	ZNF441	NM_152355	TSS200
cg26222132	19	11998485	chr19:11998804-11999131	N_Shore	-0.37	0.0163768	ZNF69	NM_021915	TSS200
cg21940042	19	11998508	chr19:11998804-11999131	N_Shore	-0.53	0.0380091	ZNF69	NM_021915	TSS200
cg22319682	19	11998584	chr19:11998804-11999131	N_Shore	-0.5	0.0494494	ZNF69	NM_021915	TSS200
cg03608000	19	11998623	chr19:11998804-11999131	N_Shore	-0.47	0.0115776	ZNF69	NM_021915	TSS200
cg18114235	19	11998660	chr19:11998804-11999131	N_Shore	-0.21	0.0369694	ZNF69	NM_021915	TSS200
cg03053575	19	11998735	chr19:11998804-11999131	N_Shore	-0.45	0.0233522	ZNF69;ZNF69	NM_021915;NM_021915	5'UTR;1stExon
cg17279338	19	11999000	chr19:11998804-11999131	Island	-0.51	0.0113893	ZNF69	NM_021915	Body
cg16172313	19	11999112	chr19:11998804-11999131	Island	-0.43	0.0221071	ZNF69	NM_021915	Body
cg01871428	19	11999130	chr19:11998804-11999131	Island	-0.5	0.0432326	ZNF69	NM_021915	Body
cg26238031	19	11999148	chr19:11998804-11999131	S_Shore	-0.38	0.00274585	ZNF69	NM_021915	Body
cg10593256	19	12035674	chr19:12035899-12036433	N_Shore	-0.4	0.00116448	ZNF700	NM_144566	TSS1500
cg22610787	19	12035750	chr19:12035899-12036433	N_Shore	-0.45	0.028501	ZNF700	NM_144566	TSS200
cg24926677	19	12035778	chr19:12035899-12036433	N_Shore	-0.54	0.0082827	ZNF700	NM_144566	TSS200
cg14701978	19	12035840	chr19:12035899-12036433	N_Shore	-0.47	0.00326887	ZNF700	NM_144566	TSS200
cg20438951	19	12035877	chr19:12035899-12036433	N_Shore	-0.36	0.0238649	ZNF700	NM_144566	TSS200
cg10428805	19	12035959	chr19:12035899-12036433	Island	-0.46	2.4e-07	ZNF700;ZNF700	NM_144566;NM_144566	5'UTR;1stExon
cg03149093	19	12035973	chr19:12035899-12036433	Island	-0.44	0.000203426	ZNF700;ZNF700	NM_144566;NM_144566	5'UTR;1stExon
cg06658864	19	12036118	chr19:12035899-12036433	Island	-0.53	0.00047525	ZNF700	NM_144566	Body
cg00834779	19	12036415	chr19:12035899-12036433	Island	-0.43	0.000500458	ZNF700	NM_144566	Body
cg00920691	19	12075601	chr19:12076029-12076366	N_Shore	-0.49	0.012111	ZNF763	NM_001012753	TSS1500
cg13521889	19	12075705	chr19:12076029-12076366	N_Shore	-0.6	0.00859364	ZNF763	NM_001012753	TSS200
cg10366407	19	12075804	chr19:12076029-12076366	N_Shore	-0.45	0.00410851	ZNF763	NM_001012753	TSS200
cg22791632	19	12075848	chr19:12076029-12076366	N_Shore	-0.46	0.000203426	ZNF763	NM_001012753	TSS200
cg25599269	19	12075882	chr19:12076029-12076366	N_Shore	-0.49	3.85e-05	ZNF763;ZNF763	NM_001012753;NM_001012753	1stExon;5'UTR
cg17317439	19	12075960	chr19:12076029-12076366	N_Shore	-0.5	0.00957664	ZNF763;ZNF763	NM_001012753;NM_001012753	1stExon;5'UTR
cg16359169	19	12076030	chr19:12076029-12076366	Island	-0.35	0.00607418	ZNF763	NM_001012753	Body
cg06647417	19	12076051	chr19:12076029-12076366	Island	-0.58	0.000157962	ZNF763	NM_001012753	Body
cg03087507	19	12076234	chr19:12076029-12076366	Island	-0.43	0.000181688	ZNF763	NM_001012753	Body
cg19062489	19	15662114	chr19:15662113-15662358	Island	-0.21	0.042831	CYP4F22	NM_173483	Body
cg25016865	19	15947925	chr19:15947230-15947926	Island	-0.31	0.0366375	NA	NA	NA
cg04515524	19	17489148	chr19:17487895-17488125	S_Shore	0.46	0.0223309	PLVAP	NM_031310	TSS1500
cg00506198	19	17918523	chr19:17918737-17919098	N_Shore	0.32	0.0124211	B3GNT3	NM_014256	5'UTR
cg15455084	19	29281888	chr19:29284313-29285010	N_Shelf	-0.34	0.0490343	NA	NA	NA
cg23377232	19	29807194	NA	NA	-0.25	0.0224868	NA	NA	NA
cg25397945	19	37096148	chr19:37095680-37096589	Island	0.42	0.012111	ZNF529;ZNF529;ZNF529;ZNF382;ZNF529;ZNF529	NR_027239;NM_001145649;NM_001145650;NM_032825;NM_001145650;NM_001145649	Body;1stExon;5'UTR;TSS200;1stExon;5'UTR
cg11443159	19	44099295	chr19:44098925-44099483	Island	0.42	0.00804425	IRGQ;ZNF576;ZNF576	NM_001007561;NM_024327;NM_001145347	Body;TSS1500;TSS1500
cg18805028	19	44099413	chr19:44098925-44099483	Island	0.5	0.000673147	IRGQ;ZNF576;ZNF576	NM_001007561;NM_024327;NM_001145347	Body;TSS1500;TSS1500
cg03785728	20	17674195	NA	NA	-0.17	0.0353955	BANF2	NM_001159495	TSS200
cg06377353	20	25388089	chr20:25388232-25388642	N_Shore	-0.26	0.0045079	GINS1	NM_021067	TSS1500
cg09885502	20	57463991	chr20:57463652-57467739	Island	0.36	0.00489929	GNAS;GNAS;GNAS;GNAS	NM_001077490;NR_003259;NM_016592;NM_080425	3'UTR;TSS200;3'UTR;Body
cg04990378	20	61160996	NA	NA	-0.45	9.61e-05	C20orf166;MIR133A2	NM_178463;NR_029676	Body;TSS1500
cg04834228	20	61392703	NA	NA	-0.28	0.0485354	NTSR1	NM_002531	3'UTR
cg12401798	20	62098002	chr20:62097193-62098254	Island	0.45	2.08e-05	KCNQ2;KCNQ2;KCNQ2;KCNQ2;KCNQ2	NM_172108;NM_172106;NM_172107;NM_172109;NM_004518	Body;Body;Body;Body;Body
cg17113602	20	62110277	chr20:62111291-62111516	N_Shore	0.34	0.00955034	NA	NA	NA
cg13301327	20	62387416	chr20:62382957-62384327	S_Shelf	-0.4	0.00219792	ZBTB46	NM_025224	Body
cg05809586	21	31709690	NA	NA	-0.6	8.3e-06	KRTAP27-1	NM_001077711	1stExon
cg14172108	21	34405553	chr21:34405577-34406538	N_Shore	-0.3	0.0247471	NA	NA	NA
cg13821571	21	34406537	chr21:34405577-34406538	Island	-0.35	0.0432326	NA	NA	NA
cg00937982	21	38080274	chr21:38079941-38081833	Island	-0.27	0.00047525	SIM2;SIM2	NM_009586;NM_005069	Body;Body
cg01334504	21	44513500	chr21:44515262-44515560	N_Shore	-0.19	0.0314985	U2AF1;U2AF1;U2AF1	NM_001025203;NM_001025204;NM_006758	Body;Body;Body
cg17839758	21	46077562	NA	NA	-0.46	0.012111	C21orf29;KRTAP12-3	NM_144991;NM_198697	Body;TSS1500
cg00159953	21	47547796	chr21:47548938-47549427	N_Shore	0.51	0.0264177	COL6A2;COL6A2;COL6A2	NM_058175;NM_001849;NM_058174	Body;Body;Body
cg27387888	22	19724444	chr22:19724291-19724524	Island	-0.61	0.0202435	NA	NA	NA
cg17662493	22	45806309	chr22:45809191-45809953	N_Shelf	-0.34	0.000455055	SMC1B	NM_148674	Body
cg03780455	22	45809596	chr22:45809191-45809953	Island	0.39	0.00587678	RIBC2;SMC1B;RIBC2	NM_015653;NM_148674;NM_015653	5'UTR;TSS200;1stExon
cg05072848	22	45809619	chr22:45809191-45809953	Island	0.45	0.0425088	RIBC2;SMC1B;RIBC2	NM_015653;NM_148674;NM_015653	5'UTR;TSS200;1stExon
cg20078119	22	45809646	chr22:45809191-45809953	Island	0.4	0.036487	RIBC2;SMC1B;RIBC2	NM_015653;NM_148674;NM_015653	5'UTR;TSS200;1stExon
cg23503501	22	45809793	chr22:45809191-45809953	Island	0.33	0.0485122	SMC1B;RIBC2	NM_148674;NM_015653	TSS1500;1stExon
cg24334045	22	49376354	chr22:49376395-49376660	N_Shore	-0.22	0.012111	NA	NA	NA
cg09631769	22	49376886	chr22:49376395-49376660	S_Shore	-0.24	0.0380091	NA	NA	NA
cg18170680	22	49444372	chr22:49447339-49448283	N_Shelf	-0.31	0.00138817	NA	NA	NA
cg15602135	22	49445760	chr22:49447339-49448283	N_Shore	-0.18	0.0185953	NA	NA	NA
cg05132077	22	49448320	chr22:49447339-49448283	S_Shore	-0.37	0.0096944	NA	NA	NA
cg17212791	22	49483368	chr22:49487327-49487535	N_Shelf	-0.17	0.00232169	NA	NA	NA
cg17827477	22	49487343	chr22:49487327-49487535	Island	-0.36	0.0173093	NA	NA	NA
cg07586760	22	49487396	chr22:49487327-49487535	Island	-0.24	0.0471662	NA	NA	NA
cg21432763	22	49487534	chr22:49487327-49487535	Island	-0.22	0.0187691	NA	NA	NA
cg27166177	22	49498376	chr22:49498162-49498377	Island	-0.34	0.0309984	NA	NA	NA
cg02553039	22	49563521	chr22:49564050-49564612	N_Shore	-0.47	0.0253648	NA	NA	NA
cg13020518	22	49575834	chr22:49579792-49580050	N_Shelf	-0.36	0.0334236	NA	NA	NA
cg13652373	22	49581756	chr22:49579792-49580050	S_Shore	-0.29	0.0239401	NA	NA	NA
cg08745960	22	49690884	NA	NA	-0.17	0.0237759	NA	NA	NA
cg12095547	22	49697195	chr22:49697533-49697816	N_Shore	-0.36	0.0224868	NA	NA	NA
cg16967668	X	118824969	chrX:118826452-118827731	N_Shore	-0.36	0.0127724	SEPT6;SEPT6;SEPT6;SEPT6	NM_015129;NM_145802;NM_145800;NM_145799	Body;Body;Body;Body
