# Supplementary material for: DNA methylation changes in Down syndrome derived neural iPSCs uncover co-dysregulation of ZNF and HOX3 families of transcription factors
Source: Clin Epigenetics. 2020 Jan 8;12:9. doi: 10.1186/s13148-019-0803-1 (PMC6950999; doi:10.1186/s13148-019-0803-1)
Supplement: Supplementary file 5 — Additional file 5. Genes annotated to CGI+ regions that are differentially methylated in T21 neural lines. [file 13148_2019_803_MOESM5_ESM.xlsx]

## Sheet: Additional File 5
Additional File 5. Genes annotated to CGI+ regions that are differentially methylated in T21 neural lines. Columns show chromosomal location, name of CGI, methylation status, number of DMPs at each CGI and differential expression (DEG). HIST1 and ZNF clusters are indicated with vertical lines. Gene names and positions of genes are retrieved from UCSC hg19. Note that each gene can have more than o…
Gene Name	Chromosome	CGI Name	State	#DMPs	DEG
WASH5P	1	chr1:28735-29810	Hypo	2
PRDM16	1	chr1:3102540-3103352	Hypo	2
ALDH4A1	1	chr1:19209626-19209914	Hypo	1	YES
PCSK9	1	chr1:55505060-55506015	Hyper	1
BRDT	1	chr1:92414718-92414986	Hypo	1
MOV10	1	chr1:113217475-113218097	Hyper	1
SNAPIN	1	chr1:153631065-153631369	Hypo	1
SYT11	1	chr1:155830195-155830489	Hyper	3
DUSP27	1	chr1:167090575-167091010	Hypo	1
NPL	1	chr1:182758395-182759097	Hypo	1
ACTA1	1	chr1:229567206-229570684	Hypo	2
COLEC11	2	chr2:3683029-3683290	Hypo	1
FAM59B	2	chr2:26401695-26402099	Hyper	1
FAM59B	2	chr2:26407422-26408253	Hyper	4
C2orf70	2	chr2:26785114-26785687	Hypo	7
ZNF512	2	chr2:27805754-27806078	Hyper	1	YES
MEIS1	2	chr2:66672431-66673636	Hypo	3
ANXA4	2	chr2:69968749-69969592	Hyper	2
NCAPH	2	chr2:97001429-97001898	Hyper	1
LIPT1	2	chr2:99771109-99771637	Hyper	1
WASH2P	2	chr2:114341301-114342298	Hypo	3
LOC440910	2	chr2:132056862-132057199	Hypo	1
RBM43	2	chr2:152117883-152118479	Hyper	2
SP5	2	chr2:171569877-171573904	Hypo	2
SP3	2	chr2:174828330-174830617	Hypo	1
HOXD4	2	chr2:177014948-177015214	Hyper	1
HOXD4	2	chr2:177016416-177016632	Hyper	1
HOXD3	2	chr2:177029413-177029941	Hyper	1	YES
RHBDD1	2	chr2:227700313-227701115	Hyper	1
ANKRD28	3	chr3:15900497-15901990	Hyper	1
NT5DC2	3	chr3:52570475-52570842	Hyper	1
PDHB	3	chr3:58419176-58419818	Hypo	1
CBLB	3	chr3:105587279-105588218	Hypo	1	YES
KCNMB3	3	chr3:178978948-178979364	Hyper	1
LAMP3	3	chr3:182880277-182880722	Hypo	1
SNORA63	3	chr3:186500738-186502048	Hypo	1
ZNF518B	4	chr4:10458129-10459353	Hyper	1	YES
GNPDA2	4	chr4:44728033-44728719	Hyper	1
AGPAT9	4	chr4:84457115-84457860	Hypo	1
TUBB4Q	4	chr4:190905233-190906124	Hypo	1
SNORD123	5	chr5:9544692-9546715	Hyper	1
SV2C	5	chr5:75469968-75470173	Hyper	1	YES
TNFAIP8	5	chr5:118604471-118604834	Hyper	2
CXXC5	5	chr5:139040819-139041028	Hypo	1	YES
ABLIM3	5	chr5:148520992-148521467	Hypo	1
FLJ41603	5	chr5:148960797-148961203	Hyper	1
CPLX2	5	chr5:175298515-175300066	Hypo	1
WRNIP1	6	chr6:2765203-2766775	Hyper	2
GMNN	6	chr6:24775046-24775729	Hyper	1
HIST1H4A	6	chr6:26020671-26021125	Hyper	3
HIST1H4A	6	chr6:26021957-26022193	Hyper	1
HIST1H2BK	6	chr6:27107138-27107394	Hyper	1		HIST1 cluster
HIST1H2AL	6	chr6:27833120-27833406	Hyper	4
HIST1H1B	6	chr6:27835190-27835461	Hyper	1
HLA-A	6	chr6:29910202-29911367	Hypo	1
HLA-L	6	chr6:30227320-30228255	Hyper	1
TNXB	6	chr6:32055067-32055601	Hyper	1
HLA-DQB1	6	chr6:32632158-32633027	Hyper	2
FAM83B	6	chr6:54711153-54712033	Hypo	1
RPF2	6	chr6:111303114-111303485	Hypo	1
DCBLD1	6	chr6:117803497-117804671	Hyper	1	YES
NMBR	6	chr6:142409473-142410112	Hyper	1
TCP10L2	6	chr6:167587354-167587559	Hypo	1
THBS2	6	chr6:169631759-169632823	Hypo	1	YES
MAD1L1	7	chr7:1950279-1950482	Hypo	1
MAD1L1	7	chr7:2250016-2250275	Hyper	1
HOXA3	7	chr7:27163819-27164098	Hyper	1	YES
HOXA3	7	chr7:27169572-27170638	Hyper	2	YES
GGCT	7	chr7:30543984-30545005	Hyper	8
NEUROD6	7	chr7:31375845-31376542	Hyper	1
MAGI2	7	chr7:77669670-77670057	Hypo	1	YES
FEZF1	7	chr7:121943867-121944538	Hypo	3
TMEM176B	7	chr7:150496809-150498206	Hyper	1
PTPRN2	7	chr7:157440024-157442721	Hypo	1
PTPRN2	7	chr7:157503469-157504144	Hypo	2
ERICH1	8	chr8:623372-623710	Hypo	1
CLN8	8	chr8:1711234-1712654	Hypo	1	YES
PNMA2	8	chr8:26371172-26372830	Hypo	1
TRPS1	8	chr8:116660432-116660747	Hyper	1
JRK	8	chr8:143750759-143751448	Hypo	2
PAX5	9	chr9:36985986-36986924	Hypo	1	YES
SLC46A2	9	chr9:115652446-115653448	Hyper	1
CUGBP2	10	chr10:11207178-11207980	Hypo	1
BEND7	10	chr10:13515185-13515427	Hyper	1
TYSND1	10	chr10:71905215-71906675	Hyper	1
LRRC20	10	chr10:72141560-72142637	Hypo	1
MIR346	10	chr10:88022640-88023279	Hypo	1
CTBP2	10	chr10:126715728-126715929	Hypo	1
JAKMIP3	10	chr10:133930595-133931010	Hyper	1
HTATIP2	11	chr11:20385161-20385673	Hypo	1	YES
DGKZ	11	chr11:46389074-46389378	Hyper	1
SLC43A1	11	chr11:57281671-57283305	Hyper	1
COX8A	11	chr11:63741900-63742614	Hyper	1
TCIRG1	11	chr11:67806251-67806611	Hyper	1
ATG16L2	11	chr11:72532612-72533774	Hyper	1
CREBZF	11	chr11:85374872-85376234	Hypo	1
CDON	11	chr11:125932082-125933003	Hyper	1
COPS7A	12	chr12:6833058-6833491	Hyper	1
GPR19	12	chr12:12849067-12849270	Hyper	1
SFRS2IP	12	chr12:46385607-46385887	Hyper	1
WNT1	12	chr12:49371690-49375550	Hyper	2
FBXO21	12	chr12:117627650-117628488	Hypo	2	YES
KDM2B	12	chr12:121975028-121976140	Hyper	1
POLE	12	chr12:133249979-133250243	Hypo	1	YES
MRP63	13	chr13:21750287-21751332	Hyper	1
FAM123A	13	chr13:25743998-25746127	Hyper	1
N4BP2L1	13	chr13:33001249-33002078	Hypo	1	YES
EDNRB	13	chr13:78492425-78493382	Hypo	2	YES
CARKD	13	chr13:111267780-111268778	Hyper	2
ATP11A	13	chr13:113540350-113540558	Hyper	1	YES
RASA3	13	chr13:114840918-114841580	Hyper	1
PTGDR	14	chr14:52734207-52735486	Hypo	1
GPR135	14	chr14:59930634-59932251	Hyper	1
C14orf149	14	chr14:59950460-59951527	Hypo	1
ACTN1	14	chr14:69341427-69341820	Hyper	1	YES
ACOT6	14	chr14:74079183-74079657	Hyper	1
KIF26A	14	chr14:104625248-104625522	Hyper	1
PACS2	14	chr14:105836031-105836386	Hyper	1
SLC27A2	15	chr15:50474322-50475186	Hyper	1
C15orf38	15	chr15:90455562-90456263	Hyper	1
WASH3P	15	chr15:102501354-102502429	Hypo	4
LMF1	16	chr16:967241-967619	Hyper	1
ZNF263	16	chr16:3332472-3333847	Hypo	1
SEC14L5	16	chr16:5038074-5038331	Hyper	1
ACSF3	16	chr16:89167763-89167991	Hyper	1
RPH3AL	17	chr17:113664-113881	Hypo	1
ABR	17	chr17:975592-975902	Hypo	1
SLC43A2	17	chr17:1492086-1492322	Hyper	1
SGSM2	17	chr17:2265492-2265876	Hypo	1
SHBG	17	chr17:7530705-7531251	Hypo	1
VAMP2	17	chr17:8065909-8066494	Hyper	2	YES
HOXB3	17	chr17:46631800-46632212	Hyper	1	YES
MXRA7	17	chr17:74706465-74707067	Hypo	1
CARD14	17	chr17:78155252-78155455	Hypo	1
ZNF397OS	18	chr18:32847284-32848130	Hyper	1
CBLN2	18	chr18:70208974-70211790	Hypo	1
RAB11B	19	chr19:8464627-8465001	Hypo	1	YES
ZNF441	19	chr19:11877720-11878280	Hypo	1	YES
ZNF69	19	chr19:11998804-11999131	Hypo	10	YES	ZNF cluster
ZNF700	19	chr19:12035899-12036433	Hypo	9	YES
ZNF763	19	chr19:12076029-12076366	Hypo	9
CYP4F22	19	chr19:15662113-15662358	Hypo	1
PLVAP	19	chr19:17487895-17488125	Hyper	1
B3GNT3	19	chr19:17918737-17919098	Hyper	1
ZNF529	19	chr19:37095680-37096589	Hyper	1
IRGQ	19	chr19:44098925-44099483	Hyper	2
GINS1	20	chr20:25388232-25388642	Hypo	1
GNAS	20	chr20:57463652-57467739	Hyper	1
KCNQ2	20	chr20:62097193-62098254	Hyper	1
ZBTB46	20	chr20:62382957-62384327	Hypo	1
SIM2	21	chr21:38079941-38081833	Hypo	1
U2AF1	21	chr21:44515262-44515560	Hypo	1
COL6A2	21	chr21:47548938-47549427	Hyper	1	YES
SMC1B	22	chr22:45809191-45809953	Hypo	5
SEPT06	X	chrX:118826452-118827731	Hypo	1
